# Supplementary material for: A Relatively Small Gradient of Extracellular pH Directs Migration of MDA-MB-231 Cells In Vitro
Source: Int J Mol Sci. 2020 Apr 7;21(7):2565. doi: 10.3390/ijms21072565 (PMC7177698; doi:10.3390/ijms21072565)
Supplement: Supplementary file 1 [file ijms-21-02565-s001.zip]

Archive with 3 entries (2 files):
- ijms-765883-supp-for rd1/
- ijms-765883-supp-for rd1/Video S1.avi
- ijms-765883-supp-for rd1/Video S2.avi
